# Supplementary material for: ErbB signaling is a potential therapeutic target for vascular lesions with fibrous component
Source: eLife. 2023 May 18;12:e82543. doi: 10.7554/eLife.82543 (PMC10260011; doi:10.7554/eLife.82543)
Supplement: Figure 6—source data 1. [file elife-82543-fig6-data1.zip]

Archive with 3 entries (3 files):
- Fig 6A - source file/Fig 6 - source file.pdf
- Fig 6A - source file/Fig 6A - source file_EGFR.tif
- Fig 6A - source file/Fig 6A - source file_pEGFR.tif
